# Supplementary material for: Autotaxin–lysolipid signaling suppresses a CCL11–eosinophil axis to promote pancreatic cancer progression
Source: Nat Cancer. 2024 Jan 9;5(2):283–98. doi: 10.1038/s43018-023-00703-y (PMC10899115; doi:10.1038/s43018-023-00703-y)
Supplement: Supplementary file 2 — Table for primer sequences. [file 43018_2023_703_MOESM2_ESM.xls]

## Sheet: Sheet1
	human and mouse 36B4			F:5’-GTGCTGATGGGCAAGAAC-3’
	human and mouse 36B4			R:5'-AGGTCCTCCTTGGTGAAC-3'
		mouse CCL11		F:5’-TGCAGAGCTCCACAGCGCTT-3’
		mouse CCL11		R:5’-GGGTGAGCCAGCACCTGGGA-3’
		mouse CCL24		F:5’-TCTTAGGGCCCTTCTTGGTG-3’
		mouse CCL24		R:5’-AATTCCAGAAAACCGAGTGG-3’
		mouse CCL26		F: 5’- CTCAGTGTCCAGCTTGGTGT-3’
		mouse CCL26		R: 5’-GTCACTGGTGCAGCTCTTGT-3’
		human CCL11		F:5’-AGTCCAAAGGGCATGGGTTT-3’
		human CCL11		R:5’-GACAGGGGATCGAATTGGGG-3’
		human CCL24		F:5’-GCTGTCACCCTGTTACCTCC-3’
		human CCL24		R:5’-GAGCCCGTAGGGATGATGTG-3’
		human CCL26		F: 5’- GAATCTGGAGCCCAGGAAGCA-3’
		human CCL26		R: 5’-CACGTGTGGCAGTTCCAAGG-3’
		ms CD74F		GCTGGATGAAGCAGTGGCTCTT
		ms CD74R		GATGTGGCTGACTTCTTCCTGG
		ms CD80F		CCTCAAGTTTCCATGTCCAAGGC
		ms CD80F		GAGGAGAGTTGTAACGGCAAGG
		ms CD200F		GAAGGTCTCAGGAACAGCTTGC
		ms CD200F		GAAGGTCTCAGGAACAGCTTGC
		ms CD274F		TGCGGACTACAAGCGAATCACG
		ms CD274R		CTCAGCTTCTGGATAACCCTCG
		ms IL4raF		ACCAGATGGAACTGTGGGCTGA
		ms IL4raR		AGCAGCCATTCGTCGGACACAT
		ms IL13ra1F		TGTTCTTGCCGACGCTGTCTAC
		ms IL13ra1R		GTGTAGAAGGTGGAGTTTTGCTC
		ms IL18rapF		ACAACACGGACCATACGGCTGA
		Ms IL18rapR		GTACCAGTAGAGGAAAGCAGCTG
		ms CD69F		GGGCTGTGTTAATAGTGGTCCTC
		ms CD69R		CTTGCAGGTAGCAACATGGTGG
		ms Ccl22 F		GTGGAAGACAGTATCTGCTGCC
		ms Ccl22 R		AGGCTTGCGGCAGGATTTTGAG
		ms Ccl24 F		ATTCCAGAAAACCGAGTGGTTAGC
		ms Ccl24 R		GCATCCAGTTTTTGTATGTGCCTC
		ms Ccl12 F		GCTACAGGAGAATCACAAGCAGC
		ms Ccl12 R		ACGTCTTATCCAAGTGGTTTATGG
		ms CCL2F		GCTACAAGAGGATCACCAGCAG
		ms CCL2R		GTCTGGACCCATTCCTTCTTGG
		ms CCL3F		ACTGCCTGCTGCTTCTCCTACA
		ms CCL3R		ATGACACCTGGCTGGGAGCAAA
		ms CCL4F		ACCCTCCCACTTCCTGCTGTTT
		ms CCL4R		CTGTCTGCCTCTTTTGGTCAGG
		ms CCL7F		CAGAAGGATCACCAGTAGTCGG
		ms CCL7R		ATAGCCTCCTCGACCCACTTCT
		ms CCR3 F		CCACTGTACTCCCTGGTGTTCA
		ms CCR3 R		GGACAGTGAAGAGAAAGAGCAGG
		ms LPAR1F		ACA CCA GCC TGA CAG CTT CT
		ms LPAR1R		CTG TAG AGG GGT GCC ATG TT
		msLPAR2 F		TCA CTG GTC AAT GCA GTG GT
		msLPAR2 R		AAG GGT GGA GTC CAT CAG TG
		msLPAR3 F		AGG GCT CCC ATG AAG CTA AT
		msLPAR3 R		TTC ATG ACG GAG TTG AGC AG
		msLPAR4 F		TGC ATC AGT GTG GAT CGT TT
		msLPAR4 R		GAA GCC TTC AAA GCA AGT GG
		msLPAR5 F		GCT CCA GTG CCC TGA CTA TC
		msLPAR5 R		GGG AAG TGA CAG GGT GAA GA
		msLPAR6 F		ACT TTG CAA CAC GGA ATT GG
		msLPAR6 R		TCA CTG TGA ACC ACA CAG CA
		M eotaxin1 F		GAATCACCAACAACAGATGCAC
		M eotaxin1 R		ATCCTGGACCCACTTCTTCTT
		ChIP-qPCR validation
		Intergenic	F: tggtgcttcttggtcaatca, R: aggacaaaacagcaaccaaca
		Eotaxin-1 F: ccctactgtgctgaagaccg, R: tcaggagaaggtagggaggc
