# Supplementary material for: Autotaxin–lysolipid signaling suppresses a CCL11–eosinophil axis to promote pancreatic cancer progression
Source: Nat Cancer. 2024 Jan 9;5(2):283–98. doi: 10.1038/s43018-023-00703-y (PMC10899115; doi:10.1038/s43018-023-00703-y)
Supplement: Supplementary file 3 — Statistical source data. [file 43018_2023_703_MOESM3_ESM.xls]

## Sheet: Sheet1
Figure 1	Fig. 1a (Left)	Densitometry			Fig. 1a (Right)	Densitometry							Fig. 1b	Luminescence RLU			Fig. 1c	Luminescence RLU		Fig. 1d (left)	Pixel Count		Fig. 1d (right)	Pixel Count
	sgCtrl	sgEnpp2 F4	sgEnpp2 F6			-Dox			+Dox				sgCtrl	sgEnpp2 F4	sgEnpp2 F6		DMSO	10uM HA130		sgCtrl	sgEnpp2 F6		shEnpp2 -dox	shEnpp2 +dox
	0.989239	0.407955	0.562087		Parental	1.18871	1.00557	0.709058	1.67001	0.968908	0.933323		419733	275600	145300		404667	120633		0.486667	0.15		0.206	0.05
	1.04255	0.478076	0.608758		sh3Enpp2	1.48789	1.31618	1.58656	0.840982	0.850052	1.05427		380833	257567	129400		371700	100483		0.466667	0.08		0.1	0.058
	0.96821	0.490732	0.67387		sh4Enpp2	1.6025	1.59922	1.67658	0.687194	0.555036	1.06131		407800	269267	130400		353300	104993		0.475	0.243333		0.152	0.008
	Fig. 1f	Tumor weight (g)		Fig. 1g	Tumor area (mm2)											Fig. 1h	Integrated density		Fig. 1i	Densitometry			Fig. 1j	Tumor weight (g)
	shEnpp2 -dox	shEnpp2 +dox			shEnpp2 -Dox					shEnpp2 +Dox						sgCtrl	sgEnpp2 F6		sgCtrl	sgEnpp2 F6	Enpp2 Rescue		sgCtrl	sgEnpp2 F6	Enpp2 Rescue
	0.46	0.26		Pre	18.791	12.442	14.789	8.493		10.132	19.983	16.875	8.335	11.238		193443	201216		1	0.324345	1.00177		0.644	0.19	0.309
	0.62	0.27		Post	33.844	33.7	33.764	23.625		15.817	22.005	17.274	15.889	25.329		731476	91739		1	0.39199	1.01242		0.66	0.24	0.303
	0.6	0.18														609832	563663		1	0.599324	1.30202		0.67	0.13	0.424
		0.2														664679	179655							0.3	0.549
		0.06														176973	138710							0.288	0.422
																700245	413826
																716274	199730
																625245	177925
																197570	274104
																226522	554541
																503019	114816
																496223
