# Supplementary material for: Autotaxin–lysolipid signaling suppresses a CCL11–eosinophil axis to promote pancreatic cancer progression
Source: Nat Cancer. 2024 Jan 9;5(2):283–98. doi: 10.1038/s43018-023-00703-y (PMC10899115; doi:10.1038/s43018-023-00703-y)
Supplement: Supplementary file 5 — Source data. [file 43018_2023_703_MOESM5_ESM.xlsx]

## Sheet: Sheet1
Figure 2	Fig. 2b	FACS % Population							Fig. 2c	FACS % Population		Fig. 2d	N positive/ N total MBP-1								Fig. 2e	Positive EPX pixel count
		shEnpp2 -Dox			shEnpp2 +Dox				sgCtrl	sgEnpp2 F6		shEnpp2 -Dox				shEnpp2 +Dox					Parental -Dox	Parental +Dox	shEnpp2 -Dox	shEnpp2 +Dox
	CD45+ cells	72.2	83.1	78.5	69.1	76.3	71.3		0	0.2		0.01	0.06	0.02		0.06	0.09	0.03	0.07		0.01	0.01	0.01	0.14
	CD45+ CD11b+ Macrophages	22.7	23.2	14.8	15	17	14.8		0.1	0.1		0	0.02	0.01		0.06	0.06	0.08	0.07		0.02	0.01	0.01	0.07
	SiglecF+ Eosinophils	24.6	10.9	11.5	38.5	29.1	31.7		0.1	0.2		0	0.01	0		0.05	0.11	0.06	0.01		0.06	0.02	0.01	0.04
	CD19+ B cells	26.7	22.2	24.1	13.2	12.7	9.56		0	0.3		0	0.02	0		0.04	0.05	0.04	0.01		0	0.03	0.01	0.02
	CD4+ T cells	64.8	70.1	64.8	66.9	65.7	54.5		0.1	0.3		0.01	0.02	0		0.04	0.08	0.02	0.04		0	0.01	0.01	0.06
	CD8+ T cells	28	22	28.3	23.4	27	23.6		0.2	0.3		0	0.01	0		0.04	0.09	0.03	0.04		0	0	0.01	0.06
	Ly6c+ NK1.1+ NK cells	7.72	5.37	15.3	7.86	12.8	3.52					0.01	0.02	0.01		0.06	0.05	0.05	0.06		0.02	0	0.01	0.07
	CD11c + MHCII Dendritic cells	15.1	19.2	15.4	17.7	13.3	16.1					0	0.02	0.02		0.11	0.04	0.07	0.12		0.01	0	0.01	0.02
	CD11b+ Ly6G+ Neutrophils	59.6	67.4	72.3	59.7	46.1	64.4					0.01	0.02	0		0.07	0.03	0.06	0.07		0.03	0	0.03	0.2
												0.01	0.02	0		0.09	0.05	0.05	0.05		0.04	0.02	0.05	0.01
												0.01	0.02	0		0.16	0.06	0.03	0.08		0.02	0.02	0.01	0.01
	Fig. 2f (left)			Fig. 2f (right)			Fig. 2g	Pixel count				0.01	0.01	0		0.04	0.03	0.02	0.07		0.01	0.01	0.01	0.01
	Vehicle	ONO-8430506		Vehicle	ONO-8430506		sgCtrl	sgEnpp2	Enpp2 Rescue			0.01	0.01	0		0.04	0.03	0.02	0.05		0	0.03	0.01	0.02
	0	0.01		0.03	0.01		0	0.006	0.00166667			0	0.01	0		0.03	0.05	0.07	0.01		0	0.01	0.01	0.02
	0.01	0.01		0.02	0.01		0.00142857	0.005	0.00166667			0.01		0		0.08	0.03	0.02	0.01		0	0.01	0.01	0.02
	0	0		0.01	0.01		0.00142857	0.0133333	0.00333333			0		0.02		0.1	0.03	0.02	0.02		0	0.01	0.01	0.02
	0.01	0		0	0.01			0.0075				0		0		0.06	0.02	0.03	0.03		0	0	0.02	0
	0	0		0	0.01							0		0		0.04	0.04	0.01	0.03		0	0	0.02	0
	0	0.02		0	0.01													0.02	0.02		0.01	0.01	0	0.03
	0	0.01		0	0.01													0.02	0.11		0.01	0.01	0	0.03
	0	0.01		0	0.05													0.02	0.08		0.02	0.02	0	0.02
	0	0		0	0.02													0.07	0.06		0.02	0.05	0.02	0.02
	0	0.01		0	0.01													0.03	0.04		0.02	0		0.01
	0	0.01		0.01	0.01													0.03	0.02		0.04	0		0.01
	0.01	0.01		0.01	0.01																0.04	0		0.03
	0.01	0.01		0.01	0.02																0.02	0		0.1
	0.01	0.01		0	0.02																0.05	0		0.03
	0.01	0		0	0.07
	0.01	0.04		0	0.08
	0.01	0.01			0.01
	0.01	0.09			0.01
	0.01	0.02
	0.01	0.11
	0	0.05
	0	0.02
	0.01	0.02
	0	0.01
	0	0.01
	0	0.05
	0	0.01
	0	0
	0	0
	0	0
	0	0
	0	0
	0	0
	0	0
	0	0.01
	0	0.01
	0	0.01
	0	0.01
	0	0.01
	0.03	0.03
	0.01	0.02
	0	0.02
	0	0.02
	0	0.02
	0	0.01
	0.01	0.01
	0	0
	0	0.01
	0	0.01
	0	0.01
	0	0.01
	0	0
	0	0.01
	0	0.01
	0	0.01
	0	0
	0	0.01
		0.03
		0
		0
		0
		0.01
		0.02
		0.05
		0.09
		0.05
		0.04
		0.02
		0.02
		0.01
