# Supplementary material for: Autotaxin–lysolipid signaling suppresses a CCL11–eosinophil axis to promote pancreatic cancer progression
Source: Nat Cancer. 2024 Jan 9;5(2):283–98. doi: 10.1038/s43018-023-00703-y (PMC10899115; doi:10.1038/s43018-023-00703-y)
Supplement: Supplementary file 6 — Source data. [file 43018_2023_703_MOESM6_ESM.xls]

## Sheet: Sheet1
Figure 3	Fig. 3c	mRNA expression							Fig. 3d	FACS % population									Fig. 3f (left)	Granules count		Fig. 3f (middle)	Mitochondria count		Fig.. 3f (right)	Mitochondrial area
		sgCtrl			sgEnpp2					sgCtrl				sgEnpp2					Siglec-F(Int)	Siglec-F(Hi)		Siglec-F(Int)	Siglec-F(Hi)		Siglec-F(Int)	Siglec-F(Hi)
	CD80	1.19063	2.49647	0.336432	2.04989	0.228946	0.541746		Siglec-F (Int)	61.2	61.4	40.1		39.4	44.3	46.1	57.7		24	7		1	7		22392146	32040125
	CD274	2.65778	0.379231	0.992147	0.442953	0.15182			Siglec-F (Hi)	38.8	38.6	14.4		60.5	55.7	53.8	42.3		22	16		0	4		23126860	45196696
	CD69	0.472581	1.37408	1.53997	2.10171	2.37588	0.604381												31	12		4	3		25569076	38091384
	CCL22	1.19188	0.756698	1.10877	0.906897	0.766449	0.875031												13	12		5	18		18401506	36827525
	CCL24	2.65928	0.415339	0.905386	0.138595	0.011946	0.012233												38	14		0	11		25736401
	CCL12	1.11264	0.950048	0.946016	1.42805	1.89153	1.34251													6					23363300
	CCL3	1.84135	0.956553	0.567746	0.588598	0.93958	0.952731
	CCL4	3.14284		0.318183	1.40261e-06	0.000122	1.4e-07
	CCL7	0.640184	1.69631	0.920854	0.775614	1.01983	1.34734
	Fig. 3g	Survival days		Fig. 3h	Correlation		Fig. 3i	EPX score
	Lower quartile	Upper quartile		Eosinophil Score	Survival Days		Benign	Cancer adjacent	Grade 1	Grade 2	Grade 3
	212	1186		1	212		0	0	1	0	10
	693	35		1	693		0	0	0	0	0
	233	406		1	233		0	2	2	0	1
	35	1186		2	35		0	40	1	0	5
	1197	998		2	1197		0	3	12	0	4
	883	1483		2	883		0	1	4	1	5
	1239	883		2	1239		0	30	0	0	1
	52	1239		2	52		0	10	0	0	0
	217	621		2	217		0	0	0	0	0
	33	621		3	33		0	0	40	0	0
				30	1186		0	0		0	0
				30	35		0	0		0	5
				40	406		0	0		0	0
				60	1186		0	0		0	5
				60	998		2	0		1	1
				75	1483		0	0		1	5
				100	883		1			0	0
				120	1239		0			0	0
				150	621		0			1	0
				350*	621*		1			50
										1
										1
										1
										2
										0
										2
										0
										6
										0
										16
										16
										2
										0
										1
										3
										0
										1
										0
										0
										0
										8
										3
										0
										0
										1
										1
										0
										0
										0
										0
										0
										0
										0
										1
										80
										0
										0
										0
										1
										0
										13
										2
										100
										4
										5
										0
										8
										1
										2
										100
										0
										0
