# Supplementary material for: Autotaxin–lysolipid signaling suppresses a CCL11–eosinophil axis to promote pancreatic cancer progression
Source: Nat Cancer. 2024 Jan 9;5(2):283–98. doi: 10.1038/s43018-023-00703-y (PMC10899115; doi:10.1038/s43018-023-00703-y)
Supplement: Supplementary file 7 — Source data. [file 43018_2023_703_MOESM7_ESM.xlsx]

## Sheet: Sheet1
Figure 4	Fig. 4a	Correlation		Fig. 4b	IHC quantification		Fig. 4c	Tumor weight (g)		Fig. 4d	Tumor area (mm2)				Fig. 4f	Tumor weight (g)		Fig. 4g	Pixel count		Fig. 4h	Pixel count		Fig. 4i	Tumor weight (g)
	TUNEL	MBP		IgG	Siglec-F		IgG	Siglec-F		IgG Day 0	IgG Day 5	Siglec-F Day 0	Siglec-F Day 5		WT	PHIL		WT	PHIL		WT	PHIL		sgCtrl IgG	sgCtrl Siglec-F	sgEnpp2 F6 IgG	sgEnpp2 F6 Siglec-F
	54040493	21578286		0.1	0.12		0.4	0.3		18.5	47.675	12.449	52.018		0.59	0.83		0.034	0.054		0.238	0.1		0.29	0.55	0.23	0.27
	41411654	18209799		0.11	0.2		0.2	0.4		20.9	49.625	18.9	55.05		0.375	0.84		0.03	0.056		0.342	0.074		0.28	0.6	0.1	0.36
	32967344	23579935		0.15	0.11		0.6	0.6		21.9	35.071	24.9	47.051		0.39	0.736		0.024	0.186		0.296	0.028		0.31		0.17	0.28
	5021729	6699718		0.12	0		0.6	0.5		21.9	51.495	24.1	47.59						0.134			0.42		0.37		0.22	0.36
	41339395	19320817		0.36	0.03		0.1	0.2		31.9	42.688	16.6	33.12													0.2	0.27
	3005	63308		0.35	0.04		0.3	0.8		15.246	52.903	9.865	91.457
	24999437	9757580		0.22	0.01		0.4	0.65		13.9	44.537	15.265	104.2
	388890	46		0.12	0.29		0.3	0.55		21.6	38.055	18.2	54.2
	225733	46		0.07	0.23		0.4	1.2		25.7	52.7	35.7	56.61
	50354970	8436144		0.07	0.04
	4869005	619343		0.21	0
	35087554	3731753		0.29	0.05		Fig. 4j	Tumor weight (g)				Fig. 4k	IHC quantification		Fig. 4l	IHC quantification		Fig. 4m	Pixel count				Fig. 4n	IHC quantification
	11797412	1893581		0.11	0.06		WT + sgCtrl	PHIL + sgCtrl	WT + sgEnpp2	PHIL + sgEnpp2		WT	PHIL		IgG	Siglec-F		WT + sgCtrl	PHIL + sgCtrl	WT + sgEnpp2	PHIL + sgEnpp2		WT	PHIL
	3823510	229208		0.11	0.25		0.68	0.8	0.59	0.86		66966.8	203714		147836	249474		14	30	20	9		16	2.25
	38273827	6938812		0.08	0.26		0.69	1.95	0.4	0.74		93368.7	836192		40339.3	165170		15	30	22	12		28.3333	7.66667
	16300848	4506160		0.15	0.03		0.57	2	0.44	1.21		139360	697453		81054.4	211635		15	50	20	14		46.6667	8.25
	35650715	5568584		0.21	0.03		0.59	1.6		1.47		358709	758984					25	60	12	14
	37809785	11211743		0.12	0.03
	42948986	1280079		0.01	0.11
	23068998	1972553		0	0.07		Fig. 4o	IHC quantification		Fig. 4p	IHC quantification
	8307170	5234936		0.05	0.04		WT	PHIL		WT	PHIL
	52943526	3769803		0.02	0.02		0	13		23.3333	39
	106853	425		0.02	0.12		0	13.5		38.1667	23.1667
	164409	52		0.04	0.02		4.33333	5.66667		52.8333	18.3333
	18838847	2365119		0.05	0.01
	197963	11097		0.03	0.06
	138577	247		0.03	0.05
	75897	15166		0.1	0.01
	661441	258		0	0.22
	205038	46516		0.03	0.24
	117251	284		0.08	0.14
	273355	46		0.12	0.01
	10839084	2962755		0.35	0.04
	57268009	11059587		0.31	0.01
	25408991	1897944		0.19	0.12
	45706276	1442890		0	0.02
	97054137	4277246		0.06	0
	80328780	4078758		0.07	0.05
	33882735	4089218		0.11	0.05
	37555246	5172438		0.12	0.03
	2116475	28559		0.26	0.01
	1296759	35020		0.2	0.11
	55435039	1441668		0.16	0.16
	1152737	423711		0.3	0.01
				0.38	0
				0.13	0.23
				0.07	0.21
				0.12	0.17
				0.01	0.25
				0	0.04
				0.1	0.02
				0.01	0.01
				0.03	0
				0.33	0.02
				0.09	0.01
				0.03	0.05
				0.04	0.11
				0.01	0.03
				0.04	0.03
				0.04	0.11
				0.03	0.2
				0.02	0.21
					0.14
					0.17
					0.01
					0.08
					0.12
					0.12
					0.13
					0.15
					0.06
					0.09
					0.01
					0.04
					0.01
					0.16
					0
					0.09
					0.06
