# Supplementary material for: Autotaxin–lysolipid signaling suppresses a CCL11–eosinophil axis to promote pancreatic cancer progression
Source: Nat Cancer. 2024 Jan 9;5(2):283–98. doi: 10.1038/s43018-023-00703-y (PMC10899115; doi:10.1038/s43018-023-00703-y)
Supplement: Supplementary file 8 — Statistical source data. [file 43018_2023_703_MOESM8_ESM.xlsx]

## Sheet: Sheet1
Figure 5	Fig. 5a	mRNA expression										Fig. 5b	mRNA expression										Fig. 5c	ELISA
		hCCL11			hCCL24			hCCL26					mCCL11			mCCL24			mCCL26				sgCtrl	sgEnpp2 F4
	DMSO	1.02021	1.00429	1.007	1.0109	1.00001	1.00022	1.01708	1.00822	1.00489		sgCtrl	1.0139	1.17918	1.00464	1.00566	1.59297	1.01257	1.00109	1.02158	1.02903		0.561384	7.17962
	10uM HA130	8.15594	4.44988	4.56031	0.191516	0.221016	0.19404	2.15598	1.30707	1.13185		sgEnpp2 F4	20.6816	10.3106	20.5561	0.414447	1.21564	1.431	6.73664	4.47582	0.626799		0.816185	8.15391
												sgEnpp2 F6	12.0816	12.2041	11.9049	0.262743	0.403831	1.11385	0.729061	1.11433	0.693392		1.8476	6.74996
	Fig. 5d	IHC quantification												Fig. 5e	IHC quantification		Fig. 5f	mRNA expression
	Parental -Dox			Parental +Dox			shEnpp2 -Dox			shEnpp2 +Dox				shEnpp2 -Dox	shEnpp2 +Dox		shEnpp2 -Dox	shEnpp2 +Dox
	0.068765	0.491633	0.210254	1.44785	0.463101	0.267504	0.599117	0.334145		1.76331	0.811878	1.22092		0.012061	0.642527		1	11.0288
	0.135499	0.280819	0.2644	1.01478	0.556189	0.49567	0.80969	1.60909		0.402991	2.29733	0.909908		0.178395	0.616918		0.000661028	13.5815
	0.370309	0.391237	0.390928	0.284385	0.529073	0.875823	0.524182	0.133251		3.60034	3.67499	1.26522		0.243287	0.800582		0.37332	8.36352
	0.370309	0.392438	0.49191	0.35436	0.489942	0.762785	1.78368	0.917726		2.95197	1.72753	1.47899		0.174342	0.580737		0.0123287	1.2394
	0.412265	1.42253	0.291599	0.888686	0.866528	0.6098	1.21911	0.267571		1.06065	0.325227	0.880438		0.152911	1			0.876585
	0.320147	0.626197	0.547488	0.960873	0.155172	0.131244	0.242768	0.448263		1.96328	0.772636	1.47353		0.192537	0.23032
	0.542063	1.29529	0.386222	0.349282	0.489942	0.822296	0.120364	0.641392		0.332079	5.13982	2.83983		0.124103	0.38244
	0.429634	1.76027	0.396409	0.572694	0.463101	0.35855	0.599117	1.60909			4.64938	3.10685		0.119498	0.466745
	0.358634										5.03417	2.83145		0.123835	0.38127
	0.561044										3.91385			0.160598	0.487862
	0.386732										4.9573			0.184661	0.410161
	0.343645													0.124656	0.35967
	0.518342													0.181292	0.259778
	0.536445													0.141655	0.399872
	0.591429													0.10022	0.398552
														0.093709	0.434173
														0.129971	0.421164
	Fig. 5g	IHC quantification		Fig. 5h	Tumor area (mm2)		Fig. 5i	Tumor weight (g)						0.184159	0.332564
	PLKO	Ccl11 Lenti		PLKO	Ccl11 Lenti		PLKO	Ccl11 Lenti							0.249882
	0.06	0.04		68.3	24.113		0.5	0.1							0.142764
	0.05	0.04		58.68	37.537		0.8	0.1							0.196654
	0.02	0.04		72	60.71		0.7	0.4							0.22357
	0.01	0.02		80.17	55.537		0.7	0.4							0.191633
	0.02	0.01		75.742	37.47		0.7	0.6							0.194218
	0.04	0.03		69.974	65.734		0.8	0.3							0.146617
	0.01	0.03		75.19	47.223		0.5	0.5							0.209799
	0.01	0.04		78.716	34.796		0.6	0.5							0.388397
	0.01	0.04		69.104	45.243		0.6	0.3
	0.02	0.06			58.598			0.3
	0.03	0.06
	0.03	0.11
	0.02	0.02		Fig. 5j	Tumor weight (g)
	0.01	0.02			sgCtrl					sgEnpp2
	0.07	0.02		Vehicle	0.88	0.65	0.81			0.08	0.07	0.07	0.08	0.09
	0.04	0.02		GW766994	0.95	0.61	0.6	0.9		0.18	0.17	0.16
	0.01	0.04
	0.01	0.06
	0.04	0.3		Fig. 5k	IHC quantification
	0	0.32			sgCtrl													sgEnpp2
	0.01	0.2		Vehicle	0.01	0	0			0	0	0		0.01	0	0		0.01	0	0.02	0.01	0.03	0.02	0.02		0.02	0.03	0.02	0.01	0.03
	0.01	0.13		GW766994	0	0	0			0	0	0		0.01	0	0		0.04	0.04	0.02	0	0	0	0	0	0	0	0	0	0
	0.01	0.09
	0.01	0.2
	0.02	0.25		Fig. 5l	mRNA expression							Fig. 5m	Densitometry							Fig. 5o (left)	Fold Enrichment
	0.04	0.11			sgCtrl			sgEnpp2					sgCtrl			sgEnpp2 F4					sgCtrl			sgEnpp2
	0.06	0.13		CCR3	0.854599	0.926393	1.26311	0.980868	0.71092	0.940918		0	1.27727	1.01937	0.703354	3.85575	4.06236	2.34793		Ccl11	4.0057	2.74085	2.03861	33.0521	28.3147	22.5735
	0.01	0.02										30	1.25187	1.4492	0.77662	3.38147	3.68675	2.86177		Intergenic	1.27766	0.658164	1.84312	0.482417	1.09915	0.544578
	0.04	0.03										60	1.69196	1.55031	0.903126	3.82058	3.14018	2.41241
	0.02	0.05										O/N	1.51905	0.896776	0.733149	2.96239	2.78362	1.80088
	0.03	0.05
	0.05	0.06
	0.03	0.07		Fig. 5o (right)	Fold Enrichment
	0.01	0.03			sgCtrl			sgEnpp2
	0.01	0.05		Ccl11	4.46523	5.42579	2.96759	9.25261	10.7052	21.7405
	0	0.05		Intergenic	1.29552	0.930852	0.82923	0.910457	0.942793	1.16499
	0.01	0.12
	0.03	0.02
	0.08	0.19
	0.02	0.1
	0.02	0.24
	0.04	0.1
	0.04	0.03
	0.04	0.07
	0.04	0.05
