# Supplementary material for: Autotaxin–lysolipid signaling suppresses a CCL11–eosinophil axis to promote pancreatic cancer progression
Source: Nat Cancer. 2024 Jan 9;5(2):283–98. doi: 10.1038/s43018-023-00703-y (PMC10899115; doi:10.1038/s43018-023-00703-y)
Supplement: Supplementary file 10 — Source data. [file 43018_2023_703_MOESM10_ESM.xls]

## Sheet: Sheet1
ED Figure 1	ED Fig. 1a	Tumor weight (g)		ED Fig. 1b	IHC quantification		ED Fig. 1c	IHC quantification		ED Fig. 1d	IHC quantification
	sgCtrl	sgEnpp2		shEnpp2 -Dox	shEnpp2 +Dox		shEnpp2 -Dox	shEnpp2 +Dox		sgCtrl	sgEnpp2
	0.47	0.34		70	50		5	9		142372	439586
	0.43	0.33		60	70		4	8		7447.64	152454
	0.82	0.19		40	40		7	3		46568.9	95345.6
	0.4	0.21		40	50		3	3		437140	595054
	0.52	0.19		50	60		7	4		211925	722414
	0.65	0.27		70	50		7	5		31136.7	514568
		0.18		50	50		10	5		20021.3	65356.9
				50	50		4	12		98041.9	4337566
				40	100		5	8		145212	112801
				50	82		1	5		1237920	1847392
				40	80		3	12		107942	208740
				75	60		4	11		45361.6	491344
				50	70		3	11		200259	61754.6
				50	60		1	7		80753.9	1311032
				60	70		3	6		4217.84	341588
				100	50			8		963702
								9		4320.11
								8		187655
								8		18546.3
