# Supplementary material for: Autotaxin–lysolipid signaling suppresses a CCL11–eosinophil axis to promote pancreatic cancer progression
Source: Nat Cancer. 2024 Jan 9;5(2):283–98. doi: 10.1038/s43018-023-00703-y (PMC10899115; doi:10.1038/s43018-023-00703-y)
Supplement: Supplementary file 11 — Source data. [file 43018_2023_703_MOESM11_ESM.xls]

## Sheet: Sheet1
ED Figure 2	ED Fig. 2b	% population
		shEnpp2 -Dox			shEnpp2 +Dox
	CD45+ cells	72.2	83.1	78.5	69.1	76.3	71.3
	CD45+ CD11b+ Macrophages	22.7	23.2	14.8	15	17	14.8
	SiglecF+ Eosinophils	24.6	10.9	11.5	38.5	29.1	31.7
	CD19+ B cells	26.7	22.2	24.1	13.2	12.7	9.56
	CD4+ T cells	64.8	70.1	64.8	66.9	65.7	54.5
	CD8+ T cells	28	22	28.3	23.4	27	23.6
	CD45+CD3- NK cells	7.72	5.37	15.3	7.86	12.8	3.52
	CD11c + MHCII Dendritic cells	15.1	19.2	15.4	17.7	13.3	16.1
	CD11b+ Ly6G+ Neutrophils	59.6	67.4	72.3	59.7	46.1	64.4
	ED Fig. 2d	Pixel Count
	sgCtrl	sgEnpp2
	0	0.01
	0.01	0.01
	0	0.04
	0	0
	0	0
	0	0
	0	0.01
	0	0.02
	0	0.02
	0	0.04
	0	0
	0	0
	0	0
	0	0
