# Supplementary material for: Autotaxin–lysolipid signaling suppresses a CCL11–eosinophil axis to promote pancreatic cancer progression
Source: Nat Cancer. 2024 Jan 9;5(2):283–98. doi: 10.1038/s43018-023-00703-y (PMC10899115; doi:10.1038/s43018-023-00703-y)
Supplement: Supplementary file 12 — Source data. [file 43018_2023_703_MOESM12_ESM.xls]

## Sheet: Sheet1
ED Figure 3	ED Fig. 3a	Correlation		ED Fig. 3b	Correlation		ED Fig. 3g (left)	IHC quantification		ED Fig. 3g (right)	IHC quantification		ED Fig. 3h (left)	IHC quantification		ED Fig. 3h (middle)	IHC quantification		ED Fig. 3h (right)	IHC quantification
	CC3	EPX		TUNEL	MBP-1		IgG	Siglec-F		IgG	Siglec-F		WT	PHIL		WT	PHIL		WT	PHIL
	18.188	59255.7		370.991	31511		147836	249474		0.034	0.015		76.6667	106.667		23.3333	50		45	58.3333
	70.655	51053.1		18100.4	67591.6		40339.3	165170		0.022	0		65	106.667		38.6667	27.3333		56.6667	44.6667
	138.511	69560.3		11543	53560		81054.4	211635		0.016	0		90	56.6667		26.3333	31.6667		43.3333	43.3333
	107507	176147		6236.33	69936.5
	967.9	90212.9		20065.1	91119.6
	1466.43	107991		232.745	49455.2
	88409.6	1086784		509.514	42842.1
	124931	1190210		15628	58557.6
	379.011	210393		154.757	70073.1
	161.174	67522.7		3306.81	48355.8
	56899.2	923557		2226.02	64371.1
	34600.2	108849		16080.3	116119
	677.828	262357		755.056	33603.8
	907.437	48009.3		235.013	45752.8
	135668	218081		56732.4	69573.7
	134.953	45460.2		10.433	49807
	430.645	164729		3457.53	49134.7
	456.903	72212.8		2251.05	42108.6
	380.591	74450.8		475.151	83263.1
	482.243	118714		12690.6	130974
	31540.9	86857.4		832.862	71455.2
	534.975	296579		570.821	52047.1
	109.033	95671.1		313.796	57006.5
	65237	955387		191.508	43757.4
	76699.7	758814		217.198	42677.8
	272.909	195291		19464.4	73234
	940.424	53078		124.665	75399.5
	74773.4	1041414		4669.18	50861.2
	35181.7	97102.9		37004.6	76101.2
	8218.75	75447.2		274.344	55011.1
	57047.3	172155		273.826	41015.5
	15817	67504.2
	572.075	202306
	1505.35	75015.7
	691.023	79821.6
	220.648	89139.9
	70286.9	104310
	1080.81	309373
	253.442	103587
	275870	626253
	235085	740053
	139196	1378193
	16076.7	126630
	1398.23	261600
	8322.98	35818.3
	24.086	39859.2
	24238	114446
	614.036	71131.1
	228.077	75868.1
	19.008	69069.3
	2152.14	256717
	5751.01	114785
	797.981	238025
	12.375	107502
	331768	1616093
	49923.9	630268
	1128.83	287914
	1262.86	76270.1
	33761.4	260318
	64.286	63412.4
	3101.37	36302.2
	1.532	29761.3
	86059.2	121633
	1043.69	103190
	380.507	91421.1
	502.337	104947
	445.071	171045
	134704	195639
	501.203	194235
	33627.9	147332
	292603	1404357
	134825	1042116
	117012	953947
	27006.2	121672
	48619	171937
	15021.7	73991.2
	1623.69	17298.6
	332.684	47682
	46.255	65072.9
	10.807	133604
	96520.9	553709
