# Supplementary material for: Autotaxin–lysolipid signaling suppresses a CCL11–eosinophil axis to promote pancreatic cancer progression
Source: Nat Cancer. 2024 Jan 9;5(2):283–98. doi: 10.1038/s43018-023-00703-y (PMC10899115; doi:10.1038/s43018-023-00703-y)
Supplement: Supplementary file 13 — Statistical source data. [file 43018_2023_703_MOESM13_ESM.xls]

## Sheet: Sheet1
ED Figure 4	ED Fig. 4a	ELISA						ED Fig. 4c	ELISA		ED Fig. 4d	ELISA		ED Fig. 4e	Correlation
	Parental -Dox	Parental +Dox	sh1ENPP2-Dox	sh1ENPP2 +Dox	sh2ENPP2 -Dox	sh2ENPP2 +Dox		PLKO	Ccl11 Lenti		PLKO	Ccl11 Lenti		CC3	EPX
	-0.04182	-0.08875	0.1221	0.32137	0.060856	0.529814		0.0716763	7.95161		1	32.3335		1328714	235065
	-0.04117	-0.13977	0.077857	0.313536	0.047346	0.467725		0.309669	8.08827		1	28.8721		1991529	531176
	-0.04127	-0.17518	0.095528	0.326135	0.033073	0.609693		0.113122	7.8914		1	25.0654		529699	297431
														592281	392739
														1945630	516603
	ED Fig. 4g (top)	Densitometry												2171429	1620563
		sgCtrl			sgEnpp2									1036615	516149
	0	0.789358	1.21064	1	3.36051	3.07196	3.21623							2143887	2559526
	30	1.20378	1.15901	1.1814	4.81037	4.3397	4.57504							2559526	1192429
	60	0.994987	0.612601	0.803794	6.21474	5.95906	6.0869							1192429	1738611
	O/N	1.36808	0.874168	1.12112	2.95069	3.76105	3.35587							796798	1338949
														1355295	444525
														566534	513987
	ED Fig. 4g (bottom)	Densitometry												1608687	572046
		sgCtrl			sgEnpp2									363227	882019
	0	1.27727	1.01937	0.703354	1.19884	1.26308	0.730025							1215735	475328
	30	1.25187	1.4492	0.77662	1.05138	1.14629	0.88979							3200878	871509
	60	1.69196	1.55031	0.903126	1.1879	0.976354	0.750072							1984845	1876940
	O/N	1.51905	0.896776	0.733149	0.921074	0.865491	0.559934							354400	329736
														574128	155274
														1303428	668472
	ED Fig. 4j	mRNA expression												1916429	616765
		sgCtrl			sgEnpp2									3508763	1722818
	Lpar1	10433.3	8389.11	10008	13501.8	7403.56	10923.4							1031370	736656
	Lpar2	2092.79	4736.45	5862.9	2509	3766.41	5548.34							620622	685356
	Lpar3	1.00132	1.04164	1.01758	0.328727	0.387217	0.674838							2216364	1107216
	Lpar4	3.70554	5.50469	7.25606	44.9193	20.5417	43.6671							353907	246113
	Lpar5	25.046	37.758	50.4823	4.43734	6.73002	14.0149							1292534	847959
	Lpar6	7642.49	10523.6	8067.07	13012	9889.39	11510.5							1369882	660153
														1668517	713262
														929498	295750
	ED Fig. 4k	mRNA expression												465989	163269
	DMSO	Ki16425 + H2L5186303	HA130	Brp-LPA										904912	139770
	1.03314	0.826322	2.22911	2.2893										629939	454681
	1.00056	0.780461	2.17291	1.80466										5685429	1125708
	1.21153	1.52796	2.30657	1.99337										2784883	611606
														1191576	408095
														178949	218720
	ED Fig. 4l	ELISA												401992	179712
	DMSO	Ki16425 + H2L5186303	HA130	Brp-LPA										1320460	79137.8
	1.94882	1.50826	3.03725	2.2598										390405	271222
	1.63783	1.53417	2.9595	2.46712										4103664	261940
	1.68966	1.68966	3.03725	2.4412										2014281	476848
														1243574	470608
														129615	58270.9
	ED Fig. 4m	mRNA expression												2082735	517723
		sgCtrl			sgEnpp2									2399322	319001
	Lpar1	1.07083	0.924755	1.00984	0.749316	0.971519	1.18924							933349	466847
	Lpar2	23.0784	0.205322	0.211037	0.145674	0.224527	4.97821							3504497	583913
	Lpar3	3.84268	0.260235	11.7737	0.022767	0.106317	0.044092							1700926	285090
	Lpar4	2.26055	0.994016	0.445034	1.21471	1.66117	1.94304							982958	332601
	Lpar5	0.976932	0.868659	1.17838	1.04927	1.22466	0.933513
	Lpar6	1.18833	1.00489	0.837425	1.36908	1.47551	1.52225
